# Supplementary material for: Delivering Progranulin to Astrocytic Lysosomes Promotes Growth of Co‐Cultured Neurons
Source: J Neurochem. 2025 Nov 3;169(11):e70284. doi: 10.1111/jnc.70284 (PMC12580966; doi:10.1111/jnc.70284)
Supplement: Supplementary file 2 — Table S1: Counts of cell type markers from primary astrocyte cultures. Table S2: Significant Hallmark pathways from RNA sequencing of primary astrocytes transduced with GFP or L‐PGRN. [file JNC-169-0-s001.xlsx]

## Sheet: Table S1 - Cell Marker Counts
Culture	Sample #	Treatment	Aldoc cpm	Aqp4 cpm	Gfap cpm	Gja1 cpm	S100b cpm	Slc1a3 cpm	Aif1 cpm	C1qa cpm	Cx3cr1 cpm	Itgam cpm	Tmem119 cpm	Map2 cpm	Rbfox3 cpm	Syn1 cpm	Tubb3 cpm	Cspg4 cpm	Pdgfra cpm	Foxo4 cpm	Olig2 cpm	Plp1 cpm	Aldoc Z score	Aqp4 Z score	Gfap Z score	Gja1 Z score	S100b Z score	Slc1a3 Z score	Aif1 Z score	C1qa Z score	Cx3cr1 Z score	Itgam Z score	Tmem119 Z score	Map2 Z score	Rbfox3 Z score	Syn1 Z score	Tubb3 Z score	Cspg4 Z score	Pdgfra Z score	Foxo4 Z score	Olig2 Z score	Plp1 Z score
1	S1	GFP	900.307	939.453	9724.05	1041.26	916.116	2043.38	7.70097	21.1368	5.38168	6.21834	10.7418	45.7982	2.13305	19.7156	33.054	14.6588	5.33639	16.2619	118.744	193.992	0.123056	0.14709	5.54046	0.209592	0.132762	0.824852	-0.424967	-0.416718	-0.426391	-0.425877	-0.4231	-0.401577	-0.428385	-0.41759	-0.409401	-0.420695	-0.426418	-0.419711	-0.356791	-0.310592
2	S2	GFP	719.241	1170.65	5259.58	964.504	835.031	925.987	6.36576	31.0145	7.79868	3.39281	6.90885	94.0745	12.4123	45.9626	40.3452	21.3685	92.1293	20.4976	171.37	930.469	0.0118889	0.289033	2.79947	0.16247	0.0829787	0.138822	-0.425786	-0.410653	-0.424907	-0.427612	-0.425453	-0.371937	-0.422074	-0.401476	-0.404924	-0.416575	-0.373131	-0.41711	-0.324481	0.141574
3	S3	GFP	1412.14	1511.78	8010.35	1372.54	1095.66	1437.95	0.407717	1.59935	0.0273638	0.624781	3.40203	82.3363	4.55476	19.7722	14.6068	8.1785	3.65504	21.3407	64.6503	132.851	0.437301	0.498471	4.48832	0.412986	0.242994	0.453147	-0.429444	-0.428713	-0.429678	-0.429311	-0.427606	-0.379144	-0.426898	-0.417555	-0.420727	-0.424673	-0.427451	-0.416592	-0.390002	-0.34813
4	S4	GFP	1966.38	881.171	7863.76	1011.82	1917.53	1207.91	0.852911	1.68752	0.306388	0.525875	4.66655	29.6929	7.26382	22.9321	21.0773	3.82778	3.38438	23.0937	55.1022	112.265	0.777581	0.111307	4.39832	0.191522	0.747589	0.311909	-0.429171	-0.428659	-0.429507	-0.429372	-0.42683	-0.411465	-0.425235	-0.415615	-0.416754	-0.427345	-0.427617	-0.415516	-0.395864	-0.360769
1	S5	L-PGRN	779.391	1237.9	8187.54	1206.57	874.837	2151.91	5.93419	19.1082	5.95809	7.02676	8.56345	73.6494	7.65992	33.2054	37.3142	22.437	31.918	16.8946	123.46	247.328	0.0488186	0.330326	4.59711	0.311087	0.107418	0.891485	-0.426051	-0.417963	-0.426037	-0.425381	-0.424437	-0.384477	-0.424992	-0.409308	-0.406785	-0.415919	-0.410098	-0.419322	-0.353895	-0.277846
2	S6	L-PGRN	524.12	1229.38	4530.74	1131.56	992.157	927.531	5.68359	14.3408	5.30074	4.60338	4.22189	85.129	6.49209	28.4553	25.693	28.6233	75.8515	16.9487	155.294	445.722	-0.107907	0.325092	2.35199	0.265033	0.179448	0.13977	-0.426205	-0.42089	-0.42644	-0.426868	-0.427103	-0.377429	-0.425709	-0.412224	-0.41392	-0.412121	-0.383125	-0.419289	-0.334351	-0.15604
3	S7	L-PGRN	1516.22	1448.92	6686.17	1234.27	1070.78	1335.54	0.195092	0.989818	0.0728044	0.433662	2.84994	66.4256	6.18019	22.1874	17.1714	24.6942	37.4912	21.5013	101.142	130.423	0.501201	0.45988	3.67533	0.328098	0.227717	0.390271	-0.429575	-0.429087	-0.42965	-0.429428	-0.427945	-0.388912	-0.4259	-0.416073	-0.419152	-0.414534	-0.406677	-0.416494	-0.367598	-0.34962
4	S8	L-PGRN	1652.69	1477.99	7167.38	1438.79	1582.76	1502.91	0.303392	0.854028	0.110423	0.329453	4.18	60.3167	3.58029	18.7543	12.6212	6.09654	1.19759	20.2438	79.3982	151.445	0.58499	0.477726	3.97078	0.453661	0.542051	0.493031	-0.429508	-0.42917	-0.429627	-0.429492	-0.427128	-0.392663	-0.427497	-0.41818	-0.421946	-0.425952	-0.428959	-0.417266	-0.380948	-0.336714

## Sheet: Table S2 - Hallmark Pathways
Description	setSize	enrichmentScore	NES	pvalue	p.adjust	qvalue	rank	leading_edge	core_enrichment
HALLMARK_G2M_CHECKPOINT	192	0.636877	2.33103	1e-10	2.5e-09	1.68421e-09	1787	tags=36%, list=13%, signal=32%	684111/171304/289993/312046/301701/360621/315852/360243/64041/311336/298429/315298/114494/291234/54237/117524/296368/315330/309523/300219/363088/353302/360962/64193/64557/296137/292058/64515/310344/311546/296344/116685/29685/84393/298850/308761/292263/315740/171529/313506/257649/25515/290326/114482/287961/261730/304573/500987/25460/114592/686117/302553/316273/291885/362519/29332/312299/54238/3602…
HALLMARK_E2F_TARGETS	196	0.632551	2.32896	1e-10	2.5e-09	1.68421e-09	2240	tags=44%, list=16%, signal=38%	252915/289993/299933/360847/304648/360243/64041/315298/362510/291234/54237/315330/171576/303575/292206/363088/362720/497672/83508/360962/64193/64557/297594/64515/310344/313108/296344/116685/29685/84393/289997/500545/64678/295661/171529/29395/497976/114212/24834/304577/25515/261730/304573/499914/406195/500987/25460/114592/302553/287379/316273/291885/313387/362438/29332/295538/312299/192246/296883/…
HALLMARK_EPITHELIAL_MESENCHYMAL_TRANSITION	186	-0.60948	-1.94573	2.01883e-08	3.36471e-07	2.26675e-07	2578	tags=48%, list=18%, signal=40%	684050/24629/361821/300691/25418/300901/24914/79128/25683/290637/366474/116510/25333/362429/85250/302248/25662/24772/29610/114031/85490/306628/83785/25406/364754/302642/288057/360272/296456/83727/116640/29302/24695/315714/64160/24334/24484/683849/25181/683206/54250/299858/316313/25661/360622/290905/24765/56083/292406/298376/315346/688400/64032/65164/290350/114122/25112/84352/24225/309368/89803/28…
HALLMARK_ALLOGRAFT_REJECTION	127	-0.652173	-2.00155	1.38274e-07	1.38274e-06	9.31527e-07	1377	tags=32%, list=10%, signal=29%	292060/294900/302811/25464/299314/25599/117184/83817/364594/288077/60584/24681/25408/59086/116689/308995/24832/297339/499537/310553/116996/361795/680611/24699/287362/287561/64043/317371/79113/56782/292763/25647/50654/24494/360918/155918/305354/366126/100363145/171369/500904
HALLMARK_TNFA_SIGNALING_VIA_NFKB	172	-0.611393	-1.93343	1.35788e-07	1.38274e-06	9.31527e-07	3190	tags=56%, list=23%, signal=44%	286988/494344/305584/363599/29598/113894/313210/498256/29618/171109/245920/54278/79431/24811/117279/364206/24787/294091/309452/65161/499801/29373/679937/78965/360697/305451/171071/25338/315435/24918/155140/499415/116717/29197/25433/25584/83785/25406/302642/89829/116640/365395/294235/313722/307820/24390/94268/316241/361226/58954/683206/25493/78969/299339/25464/313806/83722/24253/25695/100360982/29…
HALLMARK_INFLAMMATORY_RESPONSE	140	-0.631024	-1.9473	1.75577e-07	1.45217e-06	9.78307e-07	1900	tags=38%, list=14%, signal=33%	378947/25690/29197/25433/25584/29302/293624/362418/25648/58954/310132/25493/25464/360857/29482/315346/690369/29597/364594/29244/29712/60584/83518/60350/156767/170897/364681/25694/24617/116744/29686/303313/500590/316137/60423/84007/24323/50692/310553/680609/287362/287561/29538/60665/24494/155918/60669/305354/58949/100363145/171369/89788/298518
HALLMARK_KRAS_SIGNALING_UP	170	-0.606712	-1.9132	2.03304e-07	1.45217e-06	9.78307e-07	1454	tags=30%, list=10%, signal=27%	292060/25012/683206/501539/78969/113955/360857/291541/60327/25116/266603/60584/305501/156767/54231/29527/64199/652957/25441/78971/360509/362850/448830/297077/54264/65206/29686/24795/84007/50692/114505/498564/309135/29538/155012/56765/89783/24483/306071/24837/64022/25353/292763/50654/24494/497010/170913/29185/60669/684440/29583
HALLMARK_MITOTIC_SPINDLE	194	0.498594	1.83063	9.7251e-07	6.07819e-06	4.09478e-06	1386	tags=19%, list=10%, signal=17%	367645/361921/171304/301701/315852/360243/64041/311336/315298/54237/315330/309523/363088/353302/296137/311546/116685/84393/289997/308761/292263/315740/363031/171529/304477/257649/25515/114482/312108/261730/308064/64547/287592/303240/360254/295107/290541
HALLMARK_IL6_JAK_STAT3_SIGNALING	68	-0.646947	-1.84033	5.48427e-05	0.000304682	0.000205259	1778	tags=37%, list=13%, signal=32%	252963/25406/89829/29302/171081/310132/24451/79429/690369/24536/60350/306247/156767/652957/59086/310553/361795/680609/287561/81503/25647/24494/360918/25237/298518
HALLMARK_ANGIOGENESIS	29	-0.737917	-1.81805	0.00036173	0.00180865	0.00121846	2390	tags=59%, list=17%, signal=49%	54226/116510/85250/25266/83785/81801/296456/29169/25472/114122/24615/29146/84032/361945/60665/25353/360918
HALLMARK_IL2_STAT5_SIGNALING	157	-0.521627	-1.62993	0.000451238	0.00198783	0.00133917	2458	tags=35%, list=17%, signal=29%	29383/78965/298199/25484/289014/294337/25157/29457/79124/25718/300807/65261/25438/25690/25406/296456/64204/84586/89815/292657/292060/361226/58954/24571/299923/25151/56083/191572/360857/295455/25059/29380/25551/60584/252929/502317/156767/54231/366960/25202/116662/114519/303068/304005/171068/29237/81749/297339/500590/25556/361795/305341/25353/317468/170913
HALLMARK_MYOGENESIS	166	-0.51081	-1.60538	0.000477079	0.00198783	0.00133917	2102	tags=28%, list=15%, signal=24%	303468/361256/171563/25352/25745/24183/683522/65261/25438/25433/306628/288057/24373/89815/120093525/140592/24484/65198/296654/117028/84410/54250/29209/50563/192248/83817/499497/309368/83518/29437/170897/59086/24582/24482/84032/500450/79131/292905/29393/54249/367313/171409/64362/305494/298069/24837/24875
HALLMARK_INTERFERON_GAMMA_RESPONSE	165	-0.501207	-1.57329	0.00142987	0.00549951	0.00370493	2067	tags=30%, list=15%, signal=26%	83730/114709/290644/362343/309621/65190/378947/494338/289801/364049/296474/89829/64681/84586/295704/303141/293624/294270/310968/292060/683206/171081/25493/299339/25464/680308/295703/25599/690369/312688/117184/29244/29527/84388/116689/114555/298693/498547/296953/499342/25713/287561/155012/25166/25647/155918/60669/171369/295279
HALLMARK_SPERMATOGENESIS	84	0.501936	1.62892	0.00181422	0.00647937	0.00436505	839	tags=23%, list=6%, signal=21%	680089/289993/312046/315852/295052/24598/54237/310483/363088/296137/363658/309641/288003/171529/499021/24664/114482/25050/261730
HALLMARK_HYPOXIA	179	-0.468543	-1.48622	0.00251384	0.00837946	0.00564511	2434	tags=32%, list=17%, signal=27%	298199/83684/24914/294515/360665/310395/171071/25745/300807/83425/25417/25438/85490/25696/140593/25584/83785/306860/81801/29467/24268/29464/58982/140592/24334/24484/314906/294235/25181/94268/298690/58954/683206/25717/294900/299923/680122/56083/24451/313729/25059/305234/64032/291553/24615/65197/25551/366960/25389/114519/29576/360526/362850/25446/24617/50692/304822/94203
HALLMARK_MYC_TARGETS_V1	195	0.383165	1.41064	0.00430211	0.0134441	0.00905707	4761	tags=39%, list=34%, signal=26%	114494/64515/29685/288003/362817/362223/29261/287961/291885/313387/685579/25737/292536/288532/58940/497778/297176/29728/306817/292907/85245/362356/297093/363134/362809/29668/302697/681031/29578/65160/94201/291794/361662/301430/25019/361178/117259/317399/312538/310653/85252/301005/301020/117045/362214/54304/361628/305479/24577/24917/100366017/298075/361814/290046/294864/288778/24818/292766/85274/8…
HALLMARK_COMPLEMENT	150	-0.470769	-1.46098	0.00509169	0.0149756	0.0100888	1806	tags=25%, list=13%, signal=22%	63865/306628/25584/24472/24268/298296/293624/83781/683206/56768/299858/25661/25055/295703/24253/406162/192248/170538/50872/298947/54231/366960/25441/114555/24617/50692/25021/24232/155012/317371/25166/117033/81503/362634/50654/298566/155918
